# Supplementary material for: High Photocatalytic Activity of g-C3N4/La-N-TiO2 Composite with Nanoscale Heterojunctions for Degradation of Ciprofloxacin
Source: Int J Environ Res Public Health. 2022 Apr 15;19(8):4793. doi: 10.3390/ijerph19084793 (PMC9027728; doi:10.3390/ijerph19084793)
Supplement: Supplementary file 1 [file ijerph-19-04793-s001.zip]

Archive with 1 entries (1 files):
- ijerph-1642363-supplementary.pdf
